# Supplementary material for: Synergistic Action of Mild Heat and Essential Oil Treatments on Culturability and Viability of Escherichia coli ATCC 25922 Tested In Vitro and in Fruit Juice
Source: Foods. 2022 May 30;11(11):1615. doi: 10.3390/foods11111615 (PMC9180004; doi:10.3390/foods11111615)
Supplement: Supplementary file 1 [file foods-11-01615-s001.zip]

Archive with 1 entries (1 files):
- foods-1725806-supplementary.pdf
